# Supplementary material for: Seminal Microbiota of Idiopathic Infertile Patients and Its Relationship With Sperm DNA Integrity
Source: Front Cell Dev Biol. 2022 Jun 28;10:937157. doi: 10.3389/fcell.2022.937157 (PMC9275566; doi:10.3389/fcell.2022.937157)
Supplement: Supplementary file 1 [file DataSheet1.ZIP]

Archive with 5 entries (5 files):
- Supplementary Figure 1.docx
- Supplementary Figure 1.tiff
- Supplementary table 1.docx
- Supplementary table 2.docx
- Supplementary table 3.docx
